# Supplementary material for: Metabolite fingerprinting of phytoconstituents from Fritillaria cirrhosa D. Don and molecular docking analysis of bioactive peonidin with microbial drug target proteins
Source: Sci Rep. 2022 May 4;12:7296. doi: 10.1038/s41598-022-10796-7 (PMC9068770; doi:10.1038/s41598-022-10796-7)
Supplement: Supplementary file 1 — Supplementary Information. [file 41598_2022_10796_MOESM1_ESM.xlsx]

## Sheet: Meth Ex FR 
	Peak	Compound	Canonical SMILES	Chemical formula		Class	Mode	Exact mass	m/z
		D-Glucose-6-phosphate sodium salt	C(C1C(C(C(C(O1)O)O)O)O)OP(=O)(O)[O-].[Na+]	C6H13O9P		Alkaloid	+ ve	413.239	414.6
		D-Mannose 6-phosphate mono sodium salt	C(C1C(C(C(C(O1)O)O)O)O)OP(=O)(O)[O-].[Na+]	C6H13O9P		Alkaloid	-Ve	145.16	144.04
		3-Hydroxy-DL-kynurenine	C1=CC(=C(C(=C1)O)N)C(=O)CC(C(=O)O)N	C10H12N2O4		Alkaloid	-Ve	145.16	144.04
		Orientin	C1=CC(=C(C=C1C2=CC(=O)C3=C(O2)C(=C(C=C3O)O)C4C(C(C(C(O4)CO)O)O)O)O)O	C21H20O11		Amino acid	-Ve	224.21	223.071
		Homoorientin	C1=CC(=C(C=C1C2=CC(=O)C3=C(O2)C=C(C(=C3O)C4C(C(C(C(O4)CO)O)O)O)O)O)O	C21H20O11		Amino acid	-Ve	145.2	144.102
	414.9	Saponarin	C1=CC(=CC=C1C2=CC(=O)C3=C(C(=C(C=C3O2)OC4C(C(C(C(O4)CO)O)O)O)C5C(C(C(C(O5)CO)O)O)O)O)O	C27H30O15		Amino acid	-Ve	145.2	144.102
		Vitexin	C1=CC(=CC=C1C2=CC(=O)C3=C(O2)C(=C(C=C3O)O)C4C(C(C(C(O4)CO)O)O)O)O	C21H20O10		Amino acid	-Ve	189.17	188.055
	144.25	Indole-3-aldehyde	C1=CC=C2C(=C1)C(=CN2)C=O	C9H7NO		Amino acid	-Ve	407.5	406.23
		Indole-3-carboxyaldehyde	C1=CC=C2C(=C1)C(=CN2)C=O	C9H7NO		Flavonoid	+ ve	594.158	595.47
		Kynurenic acid	C1=CC=C2C(=C1)C(=O)C=C(N2)C(=O)O	C10H7NO3		Flavonoid	+ ve	578.53	579.17
		5-Hydroxyindole-3-acetate	C1=CC2=C(C=C1O)C(=CN2)CC(=O)O	C10H9NO3		Flavonoid	+ ve	432.38	433.113
		N-Acetyl-DL-glutamic acid	CC(=O)NC(CCC(O)=O)C(O)=O	C7H11NO5		Flavonoid	+ ve	448.1	449.41
	242.45	Leucylleucyltyrosine	CC(C)CC(C(=O)NC(CC(C)C)C(=O)NC(CC1=CC=C(C=C1)O)C(=O)O)N	C21H33N3O5		Flavonoid	+ ve	430.126	431.4
		L-beta-homoleucine-HCl	CC(C)CC(CC(=O)O)N.Cl	C7H15NO2		Flavonoid	+ ve	448.1	449.38
		Retinol	CC1=C(C(CCC1)(C)C)C=CC(=CC=CC(=CCO)C)C	C20H30O		NA	NA	NA	NA
	430.9	(+-)-alpha-Tocopherol	CC1=C(C2=C(CCC(O2)(C)CCCC(C)CCCC(C)CCCC(C)C)C(=C1O)C)C	C29H50O2		NA	NA	NA	NA
	242.85	(-)-Riboflavin	CC1=CC2=C(C=C1C)N(C3=NC(=O)NC(=O)C3=N2)CC(C(C(CO)O)O)O	C17H20N4O6		NA	NA	NA	NA
		vitexin-2''-O-rhamnoside	CC1C(C(C(C(O1)OC2C(C(C(OC2C3=C(C=C(C4=C3OC(=CC4=O)C5=CC=C(C=C5)O)O)O)CO)O)O)O)O)O	C27H30O14		NA	NA	NA	NA
		Solasodine	CC1CCC2(C(C3C(O2)CC4C3(CCC5C4CC=C6C5(CCC(C6)O)C)C)C)NC1	C27H43NO2		NA	NA	NA	NA
		L-beta-Homoisoleucine hydrochloride	CCC(C)C(CC(=O)O)N.Cl	C7H15NO2		NA	NA	NA	NA
		Ononin	COC1=CC=C(C=C1)C2=COC3=C(C2=O)C=CC(=C3)OC4C(C(C(C(O4)CO)O)O)O	C22H22O9		other	+ ve	430.381	430.64
	469.9	NA		NA		other	-Ve	191.058	190.18
	592.95	NA		NA		other	-Ve	189.17	188.034
						Other	+ ve	376.138	377.39
	231.45	NA		NA		Other	+ ve	260.029	261.26
	324.4	NA		NA		Other	+ ve	260.14	261.037
	377.25	NA		NA		Other	+ ve	286.229	287.44
	486.2	NA		NA
	Meth ex FR(B)

## Sheet: ETH ACE EXT FR
Peak	Compound	Canonical smiles	Chemical formula	Class	Mode	Exact mass	m/z
	Solasodine	CC1CCC2(C(C3C(O2)CC4C3(CCC5C4CC=C6C5(CCC(C6)O)C)C)C)NC1	C27H43NO2	Alkaloid	+ ve	413.239	414.6
144.2	Indole-3-aldehyde	C1=CC=C2C(=C1)C(=CN2)C=O	C9H7NO	alkaloid	-ve	145.16	144.045
	Indole-3-carboxyaldehyde	C1=CC=C2C(=C1)C(=CN2)C=O	C9H7NO	alkaloid	-ve	145.16	144.045
	3-Hydroxy-DL-kynurenine	C1=CC(=C(C(=C1)O)N)C(=O)CC(C(=O)O)N	C10H12N2O4	Amino acid	-ve	224.21	223.072
	L-beta-homomethionine-HCl	CSCCC(CC(=O)O)N.Cl	C6H13NO2S	Amino acid	-ve	163.24	162.05
	3-Hydroxy-DL-kynurenine	C1=CC(=C(C(=C1)O)N)C(=O)CC(C(=O)O)N	C10H12N2O4	Amino acid	-ve	224.21	223.072
	L-beta-Homoisoleucine hydrochloride	CCC(C)C(CC(=O)O)N.Cl	C7H15NO2	Amino acid	-ve	145.2	144.102
	L-beta-homoleucine-HCl	CC(C)CC(CC(=O)O)N.Cl	C7H15NO2	Amino acid	-ve	145.2	144.102
	N-Acetyl-DL-glutamic acid	CC(=O)NC(CCC(=O)O)C(=O)O	C7H11NO5	Amino acid	-ve	189.17	188.056
414.9	Saponarin	C1=CC(=CC=C1C2=CC(=O)C3=C(C(=C(C=C3O2)OC4C(C(C(C(O4)CO)O)O)O)C5C(C(C(C(O5)CO)O)O)O)O)O	C27H30O15	Flavonoid	+ ve	594.158	595.47
	vitexin-2''-O-rhamnoside	CC1C(C(C(C(O1)OC2C(C(C(OC2C3=C(C=C(C4=C3OC(=CC4=O)C5=CC=C(C=C5)O)O)O)CO)O)O)O)O)O	C27H30O14	Flavonoid	+ ve	578.53	579.17
	Vitexin	C1=CC(=CC=C1C2=CC(=O)C3=C(O2)C(=C(C=C3O)O)C4C(C(C(C(O4)CO)O)O)O)O	C21H20O10	Flavonoid	+ ve	432.38	433.113
231.55	NA		NA	NA	NA	NA	NA
325.1	NA		NA	NA	NA	NA	NA
383.55	NA		NA	NA	NA	NA	NA
443.7	NA		NA	NA	NA	NA	NA
486.3	NA		NA	NA	NA	NA	NA
528.65	NA		NA	NA	NA	NA	NA
666.5	NA		NA	NA	NA	NA	NA
726.6	NA		NA	NA	NA	NA	NA
472.7	(+-)-alpha-Tocopherol Acetateacid ester	CC1=C(C(=C(C2=C1OC(CC2)(C)CCCC(C)CCCC(C)CCCC(C)C)C)OC(=O)C)C	C31H52O3	other	+ ve	472.391	473.68
	5-Hydroxyindole-3-acetate	C1=CC2=C(C=C1O)C(=CN2)CC(=O)O	C10H9NO3	other	-ve	191.05	190.18
	Kynurenic acid	C1=CC=C2C(=C1)C(=O)C=C(N2)C(=O)O	C10H7NO3	other	-ve	189.17	188.03
161.8	1,3-Dihydroxyacetone dimer(DHA)	C1C(OCC(O1)(CO)O)(CO)O	C6H12O6	other	-ve	180.16	179.056
	Arachidonic acid	CCCCCC=CCC=CCC=CCC=CCCCC(=O)O	C20H32O2	other	-ve	304.47	303.23
	L-Ethionine	CCSCCC(C(=O)O)N	C6H13NO2S	other	-ve	163.24	162.059
	Pterine	C1=CN=C2C(=N1)C(=O)NC(=N2)N	C6H5N5O	other	-ve	163.049	162.91
278.85	L-alpha-Phosphatidylinositol	CCCCCCCCCCCCCCCCCC(=O)OCC(COP(=O)(O)OC1C(C(C(C(C1O)O)O)O)O)OC(=O)CCCCCCCCCCCCCCCCC	NA	Other		NA	834.08
339.2	3'-Dephosphocoenzyme A	[Li+].[Li+].CC(C)(COP(=O)([O-])OP(=O)([O-])OCC1C(C(C(O1)N2C=NC3=C(N=CN=C32)N)O)O)C(C(=O)NCCC(=O)NCCS)O	C21H35N7O13P2S	Other	-ve	687.55	686.141
	alpha-D-Glucose-1,6-diphosphate potassium salt hydrate	C(C1C(C(C(C(O1)OP(=O)([O-])[O-])O)O)O)OP(=O)([O-])[O-].O.[K+].[K+].[K+].[K+]	C6H14O12P2	Other	-ve	340.12	338.988
	Esculin sesquihydrate	C1=CC(=O)OC2=CC(=C(C=C21)OC3C(C(C(C(O3)CO)O)O)O)O.O	C15H16O9	Other	-ve	340.28	339.072
	. Sinapoyl malate	COC1=CC(=CC(=C1O)OC)C=CC(=O)OC(CC(=O)O)C(=O)O	C15H16O9	Phenylpropanoid	-ve	340.079	339.31
	4-Hydroxy-3-methoxycinnamaldehyde	COC1=C(C=CC(=C1)C=CC=O)O	C10H10O3	Phenylpropanoid	-ve	178.19	177.055
	Farnesol	CC(=CCCC(=CCCC(=CCO)C)C)C	C15H26O	terpenoid		222.37	221.19
ETH ACE FR V(B)

## Sheet: Pet ETH FR
Peak	Compound	Canonical smile	Chemical formula	Class	Mode	Exact mass	m/z
	Solasodine	CC1CCC2(C(C3C(O2)CC4C3(CCC5C4CC=C6C5(CCC(C6)O)C)C)C)NC1	C27H43NO2	Alkaloid	+ve	413.329	414.6
	Indole-3-aldehyde	C1=CC=C2C(=C1)C(=CN2)C=O	C9H7NO	Alkaloid	-Ve	145.16	144.044
	Indole-3-carboxyaldehyde	C1=CC=C2C(=C1)C(=CN2)C=O	C9H7NO	Alkaloid	-Ve	145.16	144.044
	3-Hydroxy-DL-kynurenine	C1=CC(=C(C(=C1)O)N)C(=O)CC(C(=O)O)N	C10H12N2O4	Amino acid	-Ve	224.21	223.079
	L-beta-Homoisoleucine hydrochloride	CCC(C)C(CC(=O)O)N.Cl	C7H15NO2	Amino acid	-Ve	145.2	144.102
	L-beta-homoleucine-HCl	CCC(C)C(CC(=O)O)N.Cl	C7H15NO2	Amino acid	-Ve	145.2	144.102
	N-Acetyl-DL-glutamic acid	CC(=O)NC(CCC(=O)O)C(=O)O	C7H11NO5	Amino acid	-Ve	189.17	188.05
	Peonidin	COC1=C(C=CC(=C1)C2=[O+]C3=CC(=CC(=C3C=C2O)O)O)O	C16H13O6	Flavonoid	+ve	301.071	301.3
	vitexin-2''-O-rhamnoside	CC1C(C(C(C(O1)OC2C(C(C(OC2C3=C(C=C(C4=C3OC(=CC4=O)C5=CC=C(C=C5)O)O)O)CO)O)O)O)O)O	C27H30O14	Flavonoid	+ve	578.53	579.17
	vitexin	C1=CC(=CC=C1C2=CC(=O)C3=C(O2)C(=C(C=C3O)O)C4C(C(C(C(O4)CO)O)O)O)O	C21H20O10	Flavonoid	+ve	432.38	433.11
	Ononin	COC1=CC=C(C=C1)C2=COC3=C(C2=O)C=CC(=C3)OC4C(C(C(C(O4)CO)O)O)O	C22H22O9	Flavonoid		430.126	431.4
	Orientin	C1=CC(=C(C=C1C2=CC(=O)C3=C(O2)C(=C(C=C3O)O)C4C(C(C(C(O4)CO)O)O)O)O)O	C21H20O11	Flavonoid	+ve	448.1	449.38
294.8	Puerarin	C1=CC(=CC=C1C2=COC3=C(C2=O)C=CC(=C3C4C(C(C(C(O4)CO)O)O)O)O)O	C21H20O9	Flavonoid	-Ve	416.38	415.102
592.1	2',6'-Dihydroxy-4-Methoxychalcone-4'-O-Neohesperidoside	CC1C(C(C(C(O1)OC2C(C(C(OC2OC3=CC(=C(C(=C3)O)C(=O)C=CC4=CC=C(C=C4)OC)O)CO)O)O)O)O)O	C28H34O14	Flavonoid	-Ve	594.194	593.55
	Datiscin	CC1C(C(C(C(O1)OCC2C(C(C(C(O2)OC3=C(OC4=CC(=CC(=C4C3=O)O)O)C5=CC=CC=C5O)O)O)O)O)O)O	C27H30O15	Flavonoid	-Ve	594.158	593.51
	Fortunellin	CC1C(C(C(C(O1)OC2C(C(C(OC2OC3=CC(=C4C(=C3)OC(=CC4=O)C5=CC=C(C=C5)OC)O)CO)O)O)O)O)O	C28H32O14	Flavonoid	-Ve	592.179	591.54
	Kaempferol-3-Glucoside-2''-p-coumaroyl	C1=CC(=CC=C1C=CC(=O)OC2C(C(C(OC2OC3=C(OC4=CC(=CC(=C4C3=O)O)O)C5=CC=C(C=C5)O)CO)O)O)O	C30H26O13	Flavonoid	-Ve	594.137	593.55
	Kaempferol-3-Glucoside-3''-Rhamnoside	CC1C(C(C(C(O1)OC2C(C(OC(C2O)OC3=C(OC4=CC(=CC(=C4C3=O)O)O)C5=CC=C(C=C5)O)CO)O)O)O)O	C27H30O15	Flavonoid	-Ve	594.158	593.57
	Kaempferol-3-Glucoside-6''-p-coumaroyl		C30H26O13	Flavonoid	-Ve	594.137	593.55
	Kaempferol-3-O-alpha-L-rhamnopyranosyl(1-2)-beta-D-glucopyranoside-7-O-alpha-L-rhamnopyranoside	CC1C(C(C(C(O1)OC2C(C(C(OC2OC3=C(OC4=CC(=CC(=C4C3=O)O)OC5C(C(C(C(O5)C)O)O)O)C6=CC=C(C=C6)O)CO)O)O)O)O)O	C33H40O19	Flavonoid	-Ve	740.216	739.7
	Kaempferol-3-O-beta-D-galactoside-7-O-alpha-L-rhamnoside	CC1C(C(C(C(O1)OC2=CC(=C3C(=C2)OC(=C(C3=O)OC4C(C(C(C(O4)CO)O)O)O)C5=CC=C(C=C5)O)O)O)O)O	C27H30O15	Flavonoid	-Ve	594.158	593.57
	Kaempferol-3-O-beta-glucopyranosyl-7-O-alpha-rhamnopyranoside	CC1C(C(C(C(O1)OC2=CC(=C3C(=C2)OC(=C(C3=O)OC4C(C(C(C(O4)CO)O)O)O)C5=CC=C(C=C5)O)O)O)O)O	C27H30O15	Flavonoid	-Ve	594.158	593.54
	kaempferol-3-O-rutinoside	CC1C(C(C(C(O1)OCC2C(C(C(C(O2)OC3=C(OC4=CC(=CC(=C4C3=O)O)O)C5=CC=C(C=C5)O)O)O)O)O)O)O	C27H30O15	Flavonoid	-Ve	594.158	593.54
	kaempferol-7-O-neohesperidoside	CC1C(C(C(C(O1)OC2C(C(C(OC2OC3=CC(=C4C(=C3)OC(=C(C4=O)O)C5=CC=C(C=C5)O)O)CO)O)O)O)O)O	C27H30O15	Flavonoid	-Ve	594.158	593.52
	Linarin	CC1C(C(C(C(O1)OCC2C(C(C(C(O2)OC3=CC(=C4C(=C3)OC(=CC4=O)C5=CC=C(C=C5)OC)O)O)O)O)O)O)O	C28H32O14	Flavonoid	-Ve	592.179	591.54
	Poncirin	CC1C(C(C(C(O1)OC2C(C(C(OC2OC3=CC(=C4C(=O)CC(OC4=C3)C5=CC=C(C=C5)OC)O)CO)O)O)O)O)O	C28H34O14	Flavonoid	-Ve	594.194	593.55
	Quercetin-3,7-O-alpha-L-dirhamnopyranoside	CC1C(C(C(C(O1)OC2=CC(=C3C(=C2)OC(=C(C3=O)OC4C(C(C(C(O4)C)O)O)O)C5=CC(=C(C=C5)O)O)O)O)O)O	C27H30O15	Flavonoid	-Ve	594.158	593.55
	Robinin	CC1C(C(C(C(O1)OCC2C(C(C(C(O2)OC3=C(OC4=CC(=CC(=C4C3=O)O)OC5C(C(C(C(O5)C)O)O)O)C6=CC=C(C=C6)O)O)O)O)O)O)O	C33H40O19	Flavonoid	-Ve	740.216	739.71
414.9	Saponarin	C1=CC(=CC=C1C2=CC(=O)C3=C(C(=C(C=C3O2)OC4C(C(C(C(O4)CO)O)O)O)C5C(C(C(C(O5)CO)O)O)O)O)O	C27H30O15	flavonoid	+ve	594.158	595.47
	Homoorientin	C1=CC(=C(C=C1C2=CC(=O)C3=C(O2)C=C(C(=C3O)C4C(C(C(C(O4)CO)O)O)O)O)O)O	C21H20O11	flavonoid	+ve	448.1	449.41
279.35	NA		NA	NA	NA	NA	NA
295.25	NA		NA	NA	NA	NA	NA
186.45	NA		NA	NA	NA	NA	NA
220.45	NA		NA	NA	NA	NA	NA
383.6	NA		NA	NA	NA	NA	NA
453.45	NA		NA	NA	NA	NA	NA
519.85	NA		NA	NA	NA	NA	NA
640.1	NA		NA	NA	NA	NA	NA
671.85	NA		NA	NA	NA	NA	NA
721.65	NA		NA	NA	NA	NA	NA
747.55	NA		NA	NA	NA	NA	NA
795.55	NA		NA	NA	NA	NA	NA
144	5-Hydroxyindole-3-acetate	C1=CC2=C(C=C1O)C(=CN2)CC(=O)O	C10H9NO3	other	-Ve	191.058	190.18
	Kynurenic acid	C1=CC=C2C(=C1)C(=O)C=C(N2)C(=O)O	C10H7NO3	other	-Ve	189.17	188.034
	1,6-Anhydro-beta-D-glucose	C1C2C(C(C(C(O1)O2)O)O)O	C6H10O5	other	-Ve	162.14	161.045
	L Sulforaphene	CS(=O)C=CCCN=C=S	C6H9NOS2	other	-Ve	175.27
480.8	Thymidine-5'-triphosphate sodium salt	CC1=CN(C(=O)NC1=O)C2CC(C(O2)COP(=O)(O)OP(=O)(O)OP(=O)(O)O)O.[Na]	C10H17N2O14P3	other	-Ve	481.989	481.29
836.1	Isobutyryl coenzyme A	CC(C)C(=O)SCCNC(=O)CCNC(=O)C(C(C)(C)COP(=O)(O)OP(=O)(O)OCC1C(C(C(O1)N2C=NC3=C(N=CN=C32)N)O)OP(=O)(O)O)O	C25H42N7O17P3S	other	-Ve	837.62	836.149
	n-Butyryl coenzyme A lithium salt hydrate	CCCC(=O)SCCNC(=O)CCNC(=O)C(C(C)(C)COP(=O)(O)OP(=O)(O)OCC1C(C(C(O1)N2C=NC3=C(N=CN=C32)N)O)OP(=O)(O)O)O	C25H42N7O17P3S	other	-Ve	837.157	836.72
141.15	D(-)-3-Phosphoglyceric acid disodium salt	C(C(C(=O)[O-])O)OP(=O)(O)[O-].[Na+].[Na+]	C3H7O7P	Other	+ve	185.992	187.15
	O-Phosphorylethanolamine	C(COP(=O)(O)O)N	C2H8NO4P	Other	+ve	141.019	142.11
430.85	(+-)-alpha-Tocopherol	CC1=C(C2=C(CCC(O2)(C)CCCC(C)CCCC(C)CCCC(C)C)C(=C1O)C)C	C29H50O2	Other		430.381	430.64
279.05	L-alpha-Phosphatidylinositol	CCCCCCCCCCCCCCCCCC(=O)OCC(COP(=O)(O)OC1C(C(C(C(C1O)O)O)O)O)OC(=O)CCCCCCCCCCCCCCCCC	NA	Other	-Ve	NA	834.08
339.9	D-(+)-Trehalose dihydrate	C(C1C(C(C(C(O1)OC2C(C(C(C(O2)CO)O)O)O)O)O)O)O.O.O	C12H22O11	Other	-Ve	342.116	341.32
	Galactinol Dihydrate	C(C1C(C(C(C(O1)OC2C(C(C(C(C2O)O)O)O)O)O)O)O)O.O.O	C12H22O11	Other	-Ve	342.116	341.36
	Sucrose	C(C1C(C(C(C(O1)OC2(C(C(C(O2)CO)O)O)CO)O)O)O)O	C12H22O11	Other	-Ve	342.116	341.33
	Farnesol	CC(=CCCC(=CCCC(=CCO)C)C)C	C15H26O	Terpenoid	-Ve	222.37	221.191
	(-)4-Isothiocyanato-4R-(methylsulfinyl)-1-butene
Pet ETH FR
